# Supplementary material for: SGCD Missense Variant in a Lagotto Romagnolo Dog with Autosomal Recessively Inherited Limb-Girdle Muscular Dystrophy
Source: Genes (Basel). 2023 Aug 18;14(8):1641. doi: 10.3390/genes14081641 (PMC10454570; doi:10.3390/genes14081641)
Supplement: Supplementary file 1 [file genes-14-01641-s001.zip]

Archive with 7 entries (7 files):
- figura S1.tif
- Figure S2.tif
- table S1.pdf
- TableS2.xlsx
- TableS3.xlsx
- TableS4.xlsx
- video Lana.mp4
