# Supplementary material for: SGCD Missense Variant in a Lagotto Romagnolo Dog with Autosomal Recessively Inherited Limb-Girdle Muscular Dystrophy
Source: Genes (Basel). 2023 Aug 18;14(8):1641. doi: 10.3390/genes14081641 (PMC10454570; doi:10.3390/genes14081641)
Supplement: Supplementary file 1 [file genes-14-01641-s001.zip › TableS3.xlsx]

## Sheet: Table S3
Table S3. Private heterozygous variants in the sequenced dog affected with muscular dystrophy. Private variants were obtained by filtering all variants that were present at least once in 960 control genomes.
#CHROM	POSITION	REF	ALT	FILTER	EFFECT	IMPACT	GENE	FEATURE	FEATUREID	BIOTYPE	RANK	HGVS_C	HGVS_P
chr1	24127848	T	C	PASS	missense_variant	MODERATE	ME2	transcript	XM_038525993.1	protein_coding	4	c.337A>G	p.Thr113Ala
chr13	38094329	C	A	PASS	missense_variant	MODERATE	IQANK1	transcript	XM_038555069.1	protein_coding	2	c.79C>A	p.Arg27Ser
chr1	4202266	T	G	PASS	missense_variant	MODERATE	TSHZ1	transcript	XM_038525762.1	protein_coding	2	c.1349A>C	p.Gln450Pro
chr14	2216035	C	T	PASS	missense_variant	MODERATE	OR2T27	transcript	NM_001388545.1_3	protein_coding	1	c.65G>A	p.Arg22His
chr14	5448451	C	T	PASS	missense_variant	MODERATE	PODXL	transcript	NM_001020809.1_3	protein_coding	7	c.1510C>T	p.Arg504Trp
chr15	29558168	C	T	PASS	missense_variant	MODERATE	CEP290	transcript	XM_038558601.1	protein_coding	15	c.1524G>A	p.Met508Ile
chr16	20748697	C	T	PASS	missense_variant	MODERATE	PTPRN2	transcript	XM_038559842.1	protein_coding	13	c.1768G>A	p.Val590Met
chr18	231959	C	T	PASS	missense_variant	MODERATE	C18H7orf57	transcript	XM_038562545.1	protein_coding	3	c.178C>T	p.Arg60Trp
chr20	57418832	C	T	PASS	missense_variant	MODERATE	MOB3A	transcript	XM_038567918.1	protein_coding	3	c.619C>T	p.Pro207Ser
chr26	31370928	ATGT	A	PASS	disruptive_inframe_deletion	MODERATE	TOP3B	transcript	XM_038576004.1	protein_coding	15	c.1559_1561delACA	p.Asn520del
chr30	8762853	C	T	PASS	missense_variant	MODERATE	RTF1	transcript	XM_038580120.1	protein_coding	1	c.44C>T	p.Ala15Val
chr32	21929135	C	T	PASS	missense_variant	MODERATE	UNC5C	transcript	XM_038582098.1	protein_coding	16	c.2552C>T	p.Thr851Ile
chr37	24824219	A	G	PASS	start_lost	HIGH	PNKD	transcript	XM_038585716.1	protein_coding	1	c.1A>G	p.Met1?
chr6	11532913	C	T	PASS	missense_variant	MODERATE	EIF2AK1	transcript	NM_001161713.1_3	protein_coding	14	c.1607G>A	p.Gly536Asp
chr6	40363641	C	T	PASS	missense_variant	MODERATE	JMJD8	transcript	XM_038540898.1	protein_coding	6	c.694C>T	p.Arg232Cys
