# Supplementary material for: SGCD Missense Variant in a Lagotto Romagnolo Dog with Autosomal Recessively Inherited Limb-Girdle Muscular Dystrophy
Source: Genes (Basel). 2023 Aug 18;14(8):1641. doi: 10.3390/genes14081641 (PMC10454570; doi:10.3390/genes14081641)
Supplement: Supplementary file 1 [file genes-14-01641-s001.zip › TableS4.xlsx]

## Sheet: Table S4
Table S4. Private homozygous variants in the sequenced dog affected with muscular dystrophy. Private variants were obtained by filtering all variants that were present at least once in 960 control genomes. The SGCD:c.725T>C variant is highlighted in yellow.
#CHROM	POSITION	REF	ALT	FILTER	EFFECT	IMPACT	GENE	FEATURE	FEATUREID	BIOTYPE	RANK	HGVS_C	HGVS_P
chr20	1195861	C	T	PASS	missense_variant	MODERATE	PLXNA1	transcript	XM_038565449.1	protein_coding	17	c.3371C>T	p.Pro1124Leu
chr20	3730578	C	T	PASS	missense_variant	MODERATE	NUP210	transcript	XM_038565516.1	protein_coding	12	c.1324G>A	p.Val442Met
chr28	34202251	CG	C	PASS	frameshift_variant	HIGH	LHPP	transcript	XM_038579041.1	protein_coding	2	c.135delG	p.Ser46fs
chr28	41143803	C	G	PASS	missense_variant	MODERATE	CFAP46	transcript	XM_038579185.1	protein_coding	31	c.4195G>C	p.Glu1399Gln
chr35	26527937	CCTT	C	PASS	conservative_inframe_deletion	MODERATE	H1-5	transcript	XM_038584431.1	protein_coding	1	c.67_69delAAG	p.Lys23del
chr3	56305558	A	G	PASS	missense_variant	MODERATE	EFL1	transcript	XM_038532984.1	protein_coding	18	c.2875A>G	p.Thr959Ala
chr4	433554	T	C	PASS	missense_variant	MODERATE	LOC606817	transcript	XM_038533779.1	protein_coding	1	c.65T>C	p.Ile22Thr
chr4	54154870	A	G	PASS	missense_variant	MODERATE	SGCD	transcript	XM_038534930.1	protein_coding	8	c.725T>C	p.Leu242Pro
chr8	44503011	G	A	PASS	missense_variant	MODERATE	LOC119876501	transcript	XM_038545102.1	protein_coding	2	c.206G>A	p.Arg69His
chr9	42165504	T	C	PASS	missense_variant	MODERATE	NOS2	transcript	NM_001313848.1_3	protein_coding	7	c.800A>G	p.Tyr267Cys
